# Supplementary material for: Nuclear Import and Dimerization of Tomato ASR1, a Water Stress-Inducible Protein Exclusive to Plants
Source: PLoS One. 2012 Aug 10;7(8):e41008. doi: 10.1371/journal.pone.0041008 (PMC3416805; doi:10.1371/journal.pone.0041008)
Supplement: Table S1 — Primers and plasmids. First sheet: primers designed to generate the different inserts. Restriction enzymes sites and Gateway sites within the primers are listed. Second sheet: list of plasmid vectors used to subclone the different inserts. Cloning strategies to generate the final constructs are also indicated. (XLS) [file pone.0041008.s002.xls]

## Sheet: Primers
name of primer	sequence	restriction enzyme or recombination site	purpose
ASR1 Fw	AACCATGGAGGAGGAGAAAC	Nco I	ASR1; ASR1sNLS
ASR1 Rev	TGCCATGGCGAAGAGATGGTGGTGTCC	Nco I	ASR1
sNLS Rev	AACCATGGTCTCATGATGCTCATGGAAT	Nco I	ASR1sNLS
pNLS Fw	CATGGGTAAAAAAGATGCCAAGAAAGAAGAAAAAAAAGCTGAGGC	Nco I	pNLS
pNLS Fw	CATGGCCTCAGCTTTTTTTTCTTCTTTCTTGGCATCTTTTTTACC	Nco I	pNLS
NLS+ Fw	ACTCCATGGGACAGCCTTCTCTTAAACGCATGAAAATAGAGCCATCTTCTCAACCCATGGTAG	Nco I	vNLS
NLS+ Rev	TGAGGTACCCTGTCGGAAGAGAATTTGCGTACTTTTATCTCGGTAGAAGAGTTGGGTACCATC	Nco I	vNLS
ASR1 Bifc Fw	AGATCTATGGAGGAGGAGAAAC	Bgl II	cEYFP and nEYFP fusions
ASR1 Bifc Rev	GAATTCAGAAGAGATGGTGGTG	Eco RI	cEYFP and nEYFP fusions
Cassete Bifc Fw	CCGAAGCTTGCCTCTTCGCTATTACGC	Hind III	subcloning into pCambia 1300
Cassete Bifc Rev	TCAAAGCTTGCTTTACACTTTATGCTTCCG	Hind III	subcloning into pCambia 1300
ASR1 AttB1	GGGGACAAGTTTGTACAAAAAAGCAGGCTTCATGGAGGAGGAGAAACAC	AttB1 site	ASR1 for Gateway
ASR1 AttB2	GGGGACCACTTTGTACAAGAAAGCTGGGTTTAGAAGAGATGGTGGTG	AttB2 site	ASR1 for Gateway
GUS AttB2	GGGGACCACTTTGTACAAGAAAGCTGGGTCACTGCTGCGGTTTTTC	AttB2 site	ASR1:GUS for Gateway
GUS-vNLS 1	AGATGGCTCTATTTTCATGCGTTTAAGAGAAGGCTGCTGCTGCGGTTTTTC	Partial PCR for vNLS construct	ASR1:GUS:vNLS for Gateway
GUS-vNLS AttB2	GGGGACCACTTTGTACAAGAAAGCTGGGTCAAGGTTGAGAAGATGGCTCTAT	AttB2 site	ASR1:GUS:vNLS for Gateway

## Sheet: Plasmids
plasmid	purpose	cloning strategy	origin
pCAMBIA 1300	Bifc cassete expresion	Restriction	Hajdukiewicz P, Svab Z, Maliga P (1994) The small, versatile pPZP family of Agrobacterium binary vectors for plant transformation. Plant Mol Biol 25: 989-994.
pCAMBIA 1302	GFP fusions	Restriction	Hajdukiewicz P, Svab Z, Maliga P (1994) The small, versatile pPZP family of Agrobacterium binary vectors for plant transformation. Plant Mol Biol 25: 989-994.
pCAMBIA 1303	GUS-GFP fusions	Restriction	Hajdukiewicz P, Svab Z, Maliga P (1994) The small, versatile pPZP family of Agrobacterium binary vectors for plant transformation. Plant Mol Biol 25: 989-994.
pCAMBIA 1304	GFP-GUS fusions	Restriction	Hajdukiewicz P, Svab Z, Maliga P (1994) The small, versatile pPZP family of Agrobacterium binary vectors for plant transformation. Plant Mol Biol 25: 989-994.
pSAT1-cEYFP-C1-B	EYFP carboxy terminal half fusion	Restriction	Citovsky V, Lee LY, Vyas S, Glick E, Chen MH, et al. (2006) Subcellular localization of interacting proteins by bimolecular fluorescence complementation in planta. J Mol Biol 362: 1120-1131.
pSAT1-nEYFP-C1	EYFP Amino terminal half fusion	Restriction	Citovsky V, Lee LY, Vyas S, Glick E, Chen MH, et al. (2006) Subcellular localization of interacting proteins by bimolecular fluorescence complementation in planta. J Mol Biol 362: 1120-1131.
pVYNE-R	Venus amino terminal half fusion	Gateway	Gehl C, Waadt R, Kudla J, Mendel RR, Hansch R (2009) New GATEWAY vectors for high throughput analyses of protein-protein interactions by bimolecular fluorescence complementation. Mol Plant 2: 1051-1058.
pVYCE-R	Venus carboxy terminal half fusion	Gateway	Gehl C, Waadt R, Kudla J, Mendel RR, Hansch R (2009) New GATEWAY vectors for high throughput analyses of protein-protein interactions by bimolecular fluorescence complementation. Mol Plant 2: 1051-1058.
pDONOR 207	Entry Clone for gateway system	Gateway	Invitrogen
pGWB2	plant expression binary vector (35S promoter)	Gateway	Akagawa T, Kurose T, Hino T, Tanaka K, Kawamukai M, et al. (2007) Development of series of gateway binary vectors, pGWBs, for realizing efficient construction of fusion genes for plant transformation. J Biosci Bioeng 104: 34-41.
