# Supplementary material for: Nuclear Import and Dimerization of Tomato ASR1, a Water Stress-Inducible Protein Exclusive to Plants
Source: PLoS One. 2012 Aug 10;7(8):e41008. doi: 10.1371/journal.pone.0041008 (PMC3416805; doi:10.1371/journal.pone.0041008)
Supplement: Table S2 — Molecular weight of polypeptides. Molecular weight of the polypeptides encoded by the inserts of the constructs used throughout the work. (XLS) [file pone.0041008.s003.xls]

## Sheet: Hoja1
Insert	MW (kDa)		Fusion	MW (kDa)
ASR1	12.5		VYCE	10.7
ASR1∆pNLS	10.4		VYNE	20.9
pNLS	1.4		GFP	28.4
vNLS	2.0		GUS:GFP	96.9
ASR1:GUS	81.2		GFP:GUS	96.9
ASR1:GUS:vNLS	83.2		cEYFP	7.4
			nEYFP	19.8
